# Supplementary material for: Differential Proteomic Analysis of Astrocytes and Astrocytes-Derived Extracellular Vesicles from Control and Rai Knockout Mice: Insights into the Mechanisms of Neuroprotection
Source: Int J Mol Sci. 2021 Jul 25;22(15):7933. doi: 10.3390/ijms22157933 (PMC8348125; doi:10.3390/ijms22157933)
Supplement: Supplementary file 1 [file ijms-22-07933-s001.zip]

Archive with 1 entries (1 files):
- ijms-1255673-SI.pdf
